# Supplementary material for: RNA profiling identifies novel, photoperiod-history dependent markers associated with enhanced saltwater performance in juvenile Atlantic salmon
Source: PLoS One. 2020 Apr 8;15(4):e0227496. doi: 10.1371/journal.pone.0227496 (PMC7141700; doi:10.1371/journal.pone.0227496)
Supplement: S8 Table — Data table with z-scores, cluster number and information on each of the genes in the heatmap presented in Fig 1. (XLSX) [file pone.0227496.s009.xlsx]

## Sheet: Clusters
gene_id	T1_LL	T2_SP	T3_SP	T4_SPLL	T5_SPLL	T6_SPLL	cluster	protein_id	gene	product	gene_biotype	chrom	start	end	strand	HGNC.ID
gene10327:106603774	-0.374857	0.203057	1.0259	0.50893	-0.621603	-1.06652	1	XP_014053320.1	klhl35	kelch-like family member 35	protein_coding	ssa04	65905419	65913819	-
gene10426:106603872	-0.0278104	0.849535	0.877924	0.376226	-1.68726	-1.61226	1	XP_014053551.1	LOC106603872	stanniocalcin-2-like	protein_coding	ssa04	73005881	73011182	+	STC2
gene11695:106605056	-0.243157	0.733207	1.05662	0.0301373	-1.32131	-1.55616	1	XP_014055788.1	LOC106605056	thyrotropin-releasing hormone receptor-like	protein_coding	ssa05	47735277	47741530	-	TRHR
gene11909:106605273	-0.317498	-0.0214783	0.881654	0.863684	-0.862071	-0.946061	1	XP_014056205.1	LOC106605273	cysteine-rich venom protein ophanin-like	protein_coding	ssa05	55463672	55470763	-	CRISP2
gene12041:106605466	-0.552441	1.78502	0.92119	0.276977	-1.27294	-1.34979	1	XP_014056633.1	LOC106605466	annexin A2-like	protein_coding	ssa05	58827891	58834999	-
gene1470:106609366	-0.494026	0.985289	0.861225	0.689868	-1.35123	-1.20914	1	XP_014063618.1	LOC106609366	BTB/POZ domain-containing protein KCTD5-like	protein_coding	ssa01	74348053	74362429	-	KCTD17
gene14837:106608024	-0.925238	1.24446	1.18553	0.221049	-1.48491	-1.1774	1	XP_014061133.1	tdrp	testis development related protein	protein_coding	ssa06	67571579	67594698	-	TDRP
gene14885:106608077	-0.878621	0.377987	0.636889	0.447235	-0.818152	-0.878711	1	XP_014061244.1	LOC106608077	galectin-3-like	protein_coding	ssa06	70326770	70339256	+
gene1507:106609735	-0.225779	1.25033	1.5428	-0.0730018	-1.15541	-1.33021	1	XP_014064187.1	LOC106609735	membrane-associated progesterone receptor component 1-like	protein_coding	ssa01	75473957	75477774	-	PGRMC1
gene15104:106608311	-0.719088	1.24722	1.7725	-0.411244	-0.998878	-0.878324	1	XP_014061665.1	LOC106608311	SLC2A4 regulator-like	protein_coding	ssa06	82160560	82178136	+
gene15351:106608493	-0.172248	1.11736	1.17813	0.583384	-1.57781	-1.01002	1	XP_014061905.1	LOC106608493	mucin-2-like	protein_coding	ssa07	3514465	3529601	+
gene16344:106609418	-0.175782	1.0385	1.60774	0.601469	-1.13909	-1.25487	1	XP_014063694.1	LOC106609418	putative ferric-chelate reductase 1	protein_coding	ssa07	43369905	43379838	+
gene17191:100380370	-0.558948	0.502018	1.06111	0.360477	-1.23484	-1.20413	1	XP_014064984.1	abcg2	ATP-binding cassette%2C sub-family G (WHITE)%2C member 2 (Junior blood group)	protein_coding	ssa08	16987237	17004315	-	ABCG2
gene17193:106610264	-0.952666	0.236433	1.05361	0.148673	-0.121782	-0.793813	1					ssa08	17022254	17031281	+
gene17434:106610479	-1.2835	0.888568	0.927627	0.894747	-1.28929	-1.04747	1	XP_014065332.1	LOC106610479	sodium/potassium-transporting ATPase subunit alpha-1-like	protein_coding	ssa08	23735589	23748919	+	ATP1A1
gene19552:106612710	-0.958736	0.846826	1.56034	-0.161622	-0.974463	-0.856717	1	XP_014069618.1	LOC106612710	estrogen-related receptor gamma-like	protein_coding	ssa09	101702589	101709285	+
gene21328:106560518	-1.17539	0.973308	0.948896	0.48993	-1.36861	-1.18909	1	XP_013978965.1	LOC106560518	leucine-rich repeat-containing protein 19-like	protein_coding	ssa10	44255706	44272393	-
gene21663:106561069	-0.413008	0.954918	1.70943	-0.380601	-1.49013	-1.42221	1	XP_013980163.1	LOC106561069	protein FAM60A-like	protein_coding	ssa10	67321197	67328572	+	FAM60A
gene21905:106560848	-1.04736	0.74715	0.939317	0.775376	-0.936391	-1.0475	1	XP_013979696.1	LOC106560848	solute carrier family 12 member 3-like	protein_coding	ssa10	79338130	79346381	-	SLC12A3
gene22318:106561585	-1.22261	1.11297	1.41494	0.507923	-0.532319	-1.13327	1	XP_013981164.1	ovch2	ovochymase 2	protein_coding	ssa10	99869360	99889328	+	OVCH2
gene22775:106561930	-0.990829	0.71064	1.11077	0.562661	-0.644896	-0.979704	1					ssa11	8566726	8568993	+
gene22882:106562069	-0.432555	0.29452	0.795697	0.287502	-0.861848	-1.20537	1	XP_013982095.1	LOC106562069	G-protein coupled receptor 64-like	protein_coding	ssa11	14495296	14500545	-
gene23835:106562980	-0.757223	0.563977	0.662438	1.37999	-1.40868	-1.70489	1	XP_013983621.1	LOC106562980	G protein-coupled receptor kinase 5-like	protein_coding	ssa11	54919828	54953358	+	GRK5
gene23837:106562982	-0.624307	0.118523	0.898092	0.66251	-0.75075	-0.66314	1	XP_013983625.1	LOC106562982	NK1 transcription factor-related protein 2-like	protein_coding	ssa11	54975003	54976660	+
gene26117:106565132	-0.691257	0.618378	1.68458	0.844682	-0.966009	-1.24228	1	XP_013987376.1	LOC106565132	solute carrier family 25 member 34-like	protein_coding	ssa12	45722406	45739005	-
gene26543:106565633	-0.977116	1.48259	1.62563	-0.539389	-1.15724	-0.999539	1	XP_013988425.1	LOC106565633	Krueppel-like factor 15	protein_coding	ssa12	60671902	60681995	+
gene281:106566099	-0.532394	1.00439	1.31231	0.203249	-0.90192	-0.779297	1	XP_013989429.1	LOC106566099	radical S-adenosyl methionine domain-containing protein 2-like	protein_coding	ssa01	13388973	13395473	+	RSAD2
gene28441:106567289	-1.21591	0.254594	0.150053	-0.782582	-0.909498	-0.920404	1	XP_013991906.1	LOC106567289	suppressor of cytokine signaling 2-like	protein_coding	ssa13	43407984	43411559	-
gene2908:106570018	-0.770389	0.763083	0.648476	1.30078	-0.942551	-1.63734	1	XP_013997380.1	LOC106570018	phosphatidylinositol 4-phosphate 5-kinase-like protein 1	protein_coding	ssa01	145129221	145139255	-	PIP5KL1
gene29270:106568196	-0.509906	1.5101	1.82312	0.0265841	-1.04962	-1.15857	1	XP_013993798.1	LOC106568196	proline dehydrogenase 1%2C mitochondrial-like	protein_coding	ssa13	87185543	87202775	+
gene29561:106568486	-0.596111	1.17233	1.40307	0.937024	-1.26632	-1.36887	1	XP_013994346.1	agxt2	alanine--glyoxylate aminotransferase 2	protein_coding	ssa13	99065074	99084841	-	AGXT2
gene30114:106568851	0.142776	0.386193	0.745804	0.431099	-1.0306	-1.21377	1	XP_013995054.1	LOC106568851	C-type lectin domain family 10 member A-like	protein_coding	ssa14	17418878	17419828	-	CLEC4E
gene30762:106569650	-0.927765	0.445061	0.0849041	-0.532241	-0.548889	-0.666688	1	XP_013996683.1	LOC106569650	uncharacterized LOC106569650	protein_coding	ssa14	42533497	42542445	+
gene32891:106571565	-0.550405	0.23939	0.470829	1.70988	-0.485746	-1.237	1	XP_014000232.1	LOC106571565	uncharacterized LOC106571565	protein_coding	ssa15	48287134	48298260	+
gene3427:106574776	-0.390646	0.609159	0.577264	0.28654	-1.1318	-0.345743	1	XP_014006319.1	LOC106574776	protein asteroid homolog 1-like	protein_coding	ssa02	6241896	6243222	+
gene35055:106573916	-0.0621083	1.26506	1.03966	0.180219	-1.31901	-0.65604	1	XP_014004849.1	LOC106573916	interferon-induced protein 44-like	protein_coding	ssa16	43549790	43558483	+
gene35273:106574173	-0.780587	0.521429	0.991416	0.218169	-0.700921	-0.385587	1	XP_014005317.1	LOC106574173	receptor-transporting protein 2-like	protein_coding	ssa16	53796489	53799311	-	RTP2
gene35652:106574488	-0.0637135	0.843213	0.935987	0.20738	-1.08729	-1.46338	1	XP_014005871.1	LOC106574488	UPF0392 protein F13G3.3-like	protein_coding	ssa16	72493921	72500383	-
gene37371:106576268	-0.266211	0.914314	0.699803	0.0386075	-0.934248	-1.01237	1	XP_014008825.1	LOC106576268	probable polypeptide N-acetylgalactosaminyltransferase 8	protein_coding	ssa17	44458710	44470651	+
gene3790:106578268	-0.270898	0.347622	1.20723	0.130343	-0.373349	-0.940126	1					ssa02	14015106	14018389	+
gene38081:106577085	0.25848	0.593682	0.35592	0.977222	-0.908786	-1.408	1	XP_014010282.1	mb21d1	Mab-21 domain containing 1	protein_coding	ssa18	15517395	15518264	-	MB21D1
gene38179:106577055	-0.863418	0.86003	0.488616	0.58912	-1.21091	-1.25726	1	XP_014010233.1	LOC106577055	SPARC-like	protein_coding	ssa18	21393600	21428213	+
gene39044:106577929	-0.461542	0.873399	0.858719	0.130394	-0.937856	-0.962455	1	XP_014011872.1	LOC106577929	C-type mannose receptor 2-like	protein_coding	ssa18	61640062	61651933	-
gene39536:106578443	-0.297814	0.892521	0.64342	1.07048	-1.77658	-1.81828	1	XP_014012715.1	LOC106578443	chondrolectin-like	protein_coding	ssa19	11000501	11016660	+	CHODL
gene40188:106579318	-0.843467	0.182659	0.525295	0.679702	-1.03509	-1.35272	1	XP_014014607.1	osbpl7	oxysterol binding protein-like 7	protein_coding	ssa19	50775107	50786008	-
gene41027:106580271	-1.10616	1.47408	1.00896	-0.029131	-1.10825	-1.50037	1	XP_014016567.1	LOC106580271	interferon-inducible GTPase 5-like	protein_coding	ssa20	9169893	9184249	+	IRGC
gene41882:106580735	-1.30369	0.707139	1.2992	-0.528862	-0.919086	-0.636964	1	XP_014017558.1	LOC106580735	estrogen-related receptor gamma-like	protein_coding	ssa20	45674716	45687399	+
gene43002:106581759	-1.28201	1.17562	1.42353	0.69702	-1.21259	-1.14857	1	XP_014019506.1	LOC106581759	rap guanine nucleotide exchange factor 4-like	protein_coding	ssa21	16712590	16775440	+	RAPGEF4
gene43038:106581900	-1.0736	0.688155	0.460985	0.569199	-1.20764	-1.14605	1	XP_014019816.1	LOC106581900	high affinity cGMP-specific 3'%2C5'-cyclic phosphodiesterase 9A-like	protein_coding	ssa21	18967938	19002549	+	PDE9A
gene44811:106583637	-0.525097	1.23462	1.20232	-0.130648	-1.47185	-1.37351	1	XP_014023520.1	LOC106583637	Krueppel-like factor 15	protein_coding	ssa22	47901781	47916022	-	KLF15
gene45006:106583765	-0.233802	0.00953884	0.524861	0.374454	-0.667581	-0.727587	1	XP_014023799.1	LOC106583765	RING finger protein 208-like	protein_coding	ssa22	57671336	57676044	-	RNF186
gene45172:106583895	-0.169313	-0.242962	0.415758	0.0974473	-0.60392	-1.17294	1					ssa23	2438165	2439810	-
gene45418:106584143	-0.923075	1.59009	1.46258	0.143171	-1.04169	-1.28171	1	XP_014024535.1	LOC106584143	regulator of G-protein signaling 4-like	protein_coding	ssa23	19162773	19166021	-	RGS4
gene46127:106584858	0.0658014	0.993505	-0.0245203	0.625572	-1.52754	-1.07463	1					ssa23	49138644	49143411	-
gene46521:106585256	-1.18675	0.804049	0.574742	-0.551496	-0.489171	-1.16917	1	XP_014026740.1	LOC106585256	trichohyalin-like	protein_coding	ssa24	16800734	16816849	+
gene46585:100195784	-0.356592	-0.177627	0.224069	0.411151	-0.864421	-1.08774	1	NP_001134285.1	lincr	E3 ubiquitin-protein ligase LINCR	protein_coding	ssa24	19237455	19240735	+	NEURL3
gene46607:106585344	-0.30232	0.14048	1.23948	-0.60478	-0.561263	-0.626554	1	XP_014026910.1	LOC106585344	bridging integrator 3-like	protein_coding	ssa24	19983797	20015463	-
gene48420:106587297	-0.685365	0.501331	0.164688	-0.100532	-1.20536	-1.08532	1	XP_014031027.1	LOC106587297	myosin light chain kinase 3-like	protein_coding	ssa26	13390797	13424287	-
gene50823:106589219	0.00954195	0.146511	0.80852	0.473583	-1.06644	-1.22618	1	XP_014034413.1	LOC106589219	toll-like receptor 13	protein_coding	ssa28	3524713	3527969	+
gene51019:106589495	-0.419978	-0.22972	1.11872	-0.0128738	-0.662275	-1.45617	1	XP_014035029.1	glp2r	glucagon-like peptide 2 receptor	protein_coding	ssa28	12315730	12334589	-	GLP2R
gene51351:106589791	-0.112712	0.642705	1.07316	0.0352218	-0.981001	-1.02755	1	XP_014035607.1	hcrtr2	hypocretin (orexin) receptor 2	protein_coding	ssa28	27012367	27028212	-	HCRTR2
gene5319:106592846	-0.4147	-0.229962	1.37879	0.684203	-0.685062	-1.17215	1	XP_014039674.1	LOC106592846	NACHT%2C LRR and PYD domains-containing protein 1-like	protein_coding	ssa02	64429572	64434501	-
gene5320:106592855	-1.11903	0.590548	0.811215	0.313408	-0.917726	-1.14428	1	XP_014039681.1	LOC106592855	NACHT%2C LRR and PYD domains-containing protein 1-like	protein_coding	ssa02	64466277	64472024	-
gene56622:106596139	-0.407329	1.38737	0.555981	0.823524	-0.833339	-0.868942	1	XP_014042932.1	LOC106596139	sodium/potassium-transporting ATPase subunit alpha-1-like	protein_coding	NW_012358557.1	649	7296	+
gene57813:106596208	-0.683535	0.803231	1.67644	1.30188	-0.874198	-1.17997	1	XP_014042995.1	LOC106596208	sodium/potassium-transporting ATPase subunit alpha-1-like	protein_coding	NW_012358904.1	4	7589	-
gene6421:106599351	-1.29406	1.47484	1.08981	0.580777	-1.04349	-1.28618	1	XP_014046020.1	LOC106599351	E3 ubiquitin-protein ligase RNF152-like	protein_coding	ssa03	23789255	23836249	+
gene6953:106600631	-0.829907	0.643811	1.57428	0.925388	-0.648587	-1.00361	1					ssa03	47255747	47257877	+
gene7028:106600678	-0.30865	0.229576	0.802815	0.565684	-1.00594	-0.798883	1	XP_014047681.1	LOC106600678	noggin-2-like	protein_coding	ssa03	49438100	49440139	+
gene71096:106592036	-0.680876	0.860942	0.326667	-0.398033	-0.97605	-0.474539	1	XP_014038808.1	LOC106592036	transient receptor potential cation channel subfamily M member 5-like	protein_coding	NW_012347555.1	19286	25068	-
gene738:106601420	-0.687764	0.918034	1.13119	1.10148	-1.15552	-1.06785	1	XP_014049106.1	LOC106601420	prostasin-like	protein_coding	ssa01	31201130	31224360	+	PRSS27
gene75346:106591119	-0.48827	0.874268	0.670476	1.16912	-0.855545	-1.42583	1	XP_014037783.1	LOC106591119	myosin heavy chain%2C fast skeletal muscle-like	protein_coding	NW_012343454.1	11110	53054	+	MYH8
gene8093:106601729	-0.727392	0.713185	1.56983	-0.0205157	-0.987718	-1.40179	1	XP_014049550.1	LOC106601729	protein Tob1-like	protein_coding	ssa03	79403525	79407403	-	TOB1
gene8520:106602157	-1.30365	1.06454	0.887259	0.614126	-1.22734	-1.07904	1	XP_014050103.1	LOC106602157	sodium/potassium-transporting ATPase subunit alpha-1-like	protein_coding	ssa04	1704215	1717303	+	ATP1A1
gene9168:106602753	-0.358598	0.21384	-0.119355	0.962404	-0.732009	-0.687462	1	XP_014051067.1	LOC106602753	mitochondrial sodium/hydrogen exchanger 9B2-like	protein_coding	ssa04	22369134	22387824	-
gene9922:106603380	-0.580957	-0.161442	0.547788	0.24642	-0.439911	-0.595101	1	XP_014052454.1	LOC106603380	glutamate receptor 3	protein_coding	ssa04	45769721	45879285	-
gene10504:106603951	-0.92188	-0.316676	-0.34986	-0.435076	1.32683	0.440897	2	XP_014053680.1	LOC106603951	peripheral-type benzodiazepine receptor-associated protein 1-like	protein_coding	ssa04	76469390	76645159	+	BZRAP1
gene12771:106606117	0.539677	-0.516574	-0.577622	-0.605686	2.76653	0.980269	2	XP_014057715.1	LOC106606117	GMP reductase 1-like	protein_coding	ssa05	77941923	77949786	-
gene12989:106606338	-0.627894	-0.606677	-0.271008	-0.389445	2.29449	0.805074	2	XP_014057967.1	fbxl16	F-box and leucine-rich repeat protein 16	protein_coding	ssa06	4967935	5013628	+	FBXL16
gene13030:106606381	-0.574587	-0.390496	-0.207526	-0.37377	1.43756	0.146169	2	XP_014058011.1	LOC106606381	BAH and coiled-coil domain-containing protein 1-like	protein_coding	ssa06	6681806	6862840	+	BAHCC1
gene13122:106606469	0.472252	-0.813417	-0.777765	-0.574107	2.4325	1.19068	2	XP_014058158.1	LOC106606469	arf-GAP with dual PH domain-containing protein 1-like	protein_coding	ssa06	10862335	10948849	+
gene13405:106606801	-0.225121	-0.0372333	-0.203364	0.73248	1.88574	0.287307	2	XP_014058630.1	LOC106606801	CMRF35-like molecule 8	protein_coding	ssa06	20201744	20207019	+
gene15557:106608610	0.0393717	-0.484515	-0.945528	0.0412539	1.64106	0.913286	2	XP_014062115.1	LOC106608610	uncharacterized LOC106608610	protein_coding	ssa07	12955254	12961001	-	PROB1
gene15601:106608778	-0.0659447	-0.74871	-0.66359	-0.231473	1.97606	0.350463	2	XP_014062380.1	LOC106608778	insulin receptor substrate 1-B-like	protein_coding	ssa07	17212164	17297173	+
gene16799:106609889	0.16063	-0.627281	-0.806165	0.256895	1.3305	0.682493	2	XP_014064398.1	LOC106609889	sialic acid synthase-like	protein_coding	ssa08	566749	575090	+	NANS
gene18337:106611381	-0.3991	-0.315688	-0.648028	-0.036209	1.84251	1.61317	2	XP_014067018.1	LOC106611381	calpain-1 catalytic subunit-like	protein_coding	ssa09	43817341	43846449	+
gene18572:106611586	-0.218247	-0.75374	-0.935734	-0.211011	2.2736	0.564025	2	XP_014067429.1	elovl6	ELOVL fatty acid elongase 6	protein_coding	ssa09	55593209	55614866	-	ELOVL6
gene19262:106612236	-0.321213	-0.431222	-0.393876	-0.214943	2.64769	1.70686	2	XP_014068696.1	LOC106612236	homeobox protein EMX1-like	protein_coding	ssa09	84479997	84496246	+
gene19346:106612328	-0.814269	-0.43097	-0.686405	-0.446197	1.38202	0.660263	2	XP_014068854.1	LOC106612328	golgin subfamily A member 6-like protein 22	protein_coding	ssa09	90637029	90638403	-
gene2018:106560913	0.558627	-0.152124	-0.467114	-0.443428	1.20361	-0.510648	2	XP_013979825.1	LOC106560913	ABC transporter G family member 23-like	protein_coding	ssa01	107906985	107925558	+
gene20424:106613409	-0.524103	-0.24321	0.0127183	-0.152487	0.996939	-0.0914744	2	XP_014071070.1	LOC106613409	E3 ubiquitin-protein ligase HERC2-like	protein_coding	ssa10	111651	124620	-
gene20428:106613415	-0.56431	-0.53753	-0.128866	-0.316411	1.85431	-0.0405321	2	XP_014071077.1	LOC106613415	E3 ubiquitin-protein ligase HERC2-like	protein_coding	ssa10	348253	369763	-	HERC2
gene20764:106613738	-0.196869	-0.504139	-0.195697	0.0482252	1.36665	0.287129	2	XP_014071776.1	cilp2	cartilage intermediate layer protein 2	protein_coding	ssa10	18690830	18717724	+	CILP2
gene21031:106613976	-0.921876	-0.624249	-0.283957	-0.453873	1.36734	0.374761	2	XP_014072341.1	LOC106613976	dynamin-2-like	protein_coding	ssa10	28847266	28875217	+	DNM3
gene2122:106561975	0.862982	-0.859229	-0.678034	-0.261748	1.68972	0.0887565	2	XP_013981951.1	LOC106561975	cathepsin L1-like	protein_coding	ssa01	113367197	113372320	+	CTSL
gene23184:106562339	-0.440766	-0.437275	-0.5892	-0.445726	1.72769	0.406104	2	XP_013982632.1	LOC106562339	sodium-dependent noradrenaline transporter-like	protein_coding	ssa11	25136173	25160418	+	SLC6A2
gene23361:106562509	-0.891082	-0.742747	-0.264435	-0.124865	2.04709	0.153792	2	XP_013982900.1	LOC106562509	protein FAM214A-like	protein_coding	ssa11	33151939	33176670	-	FAM214A
gene23591:106562745	0.230907	-0.293578	-0.444853	-0.417743	1.41568	1.21373	2	XP_013983225.1	LOC106562745	guanylyl cyclase-activating protein 2-like	protein_coding	ssa11	41601298	41606368	-	GUCA1B
gene23644:106562800	-0.545825	-0.500167	-0.442916	-0.485761	1.5251	0.69644	2	XP_013983292.1	LOC106562800	eukaryotic translation initiation factor 5B-like	protein_coding	ssa11	43637470	43654843	+	PLEKHG4B
gene24245:106563397	-0.106499	-0.559786	-0.713666	-0.0129496	1.52005	1.39458	2	XP_013984388.1	LOC106563397	gamma-aminobutyric acid receptor subunit beta-4-like	protein_coding	ssa11	73870569	73913048	-	GABRB3
gene24739:106563883	-0.52519	-0.666867	-0.293873	-0.221798	1.59688	0.335982	2	XP_013985287.1	LOC106563883	synaptojanin-1-like	protein_coding	ssa11	89225632	89233466	-	SYNJ1
gene24774:106563914	-0.64638	-0.449088	-0.136326	-0.291958	1.8388	0.412179	2	XP_013985336.1	tmem135	transmembrane protein 135	protein_coding	ssa11	91296349	91330703	+	TMEM135
gene25135:106564279	-0.692137	-0.473116	-0.178875	-0.423177	1.4992	0.187983	2	XP_013985798.1	LOC106564279	polycystin-1-like	protein_coding	ssa12	7798699	7815596	-	PKD1
gene25214:106564364	-0.582907	-0.646456	-0.487781	-0.392318	1.83359	0.595527	2	XP_013985897.1	LOC106564364	CREB3 regulatory factor-like	protein_coding	ssa12	9309254	9320475	+
gene25364:106564514	-0.266054	-0.731963	-0.614356	-0.427907	2.1974	0.438606	2	XP_013986113.1	LOC106564514	nuclear factor 1 X-type-like	protein_coding	ssa12	14333368	14335655	+	NFIX
gene25538:106564658	-0.415398	-0.558825	-0.585215	-0.602606	2.38444	1.24679	2	XP_013986321.1	LOC106564658	rhomboid-related protein 3-like	protein_coding	ssa12	20878203	20940381	-
gene2630:106567252	-0.539906	-0.951627	-1.09584	-0.536673	1.39357	1.11903	2	XP_013991798.1	LOC106567252	collagen alpha-1(I) chain-like	protein_coding	ssa01	132595451	132705666	-
gene27411:106566360	-0.639625	-0.518399	-0.433513	-0.505188	1.38466	0.344431	2	XP_013989770.1	LOC106566360	arginine-glutamic acid dipeptide repeats protein-like	protein_coding	ssa13	4390628	4589774	-	RERE
gene27412:106566362	0.426908	-0.677922	-0.728692	-0.514447	2.21764	0.799829	2	XP_013989772.1	LOC106566362	probable G-protein coupled receptor 61	protein_coding	ssa13	4696542	4705330	-	GPR61
gene28245:106567325	1.00406	-0.590292	-0.677812	-0.156376	2.34778	0.987591	2	XP_013991934.1	LOC106567325	N-acetyltransferase 8-like	protein_coding	ssa13	37312808	37314625	+
gene28380:106567236	0.0512085	-0.861916	-0.631354	-0.183745	1.98154	0.68105	2	XP_013991753.1	LOC106567236	membrane-associated guanylate kinase%2C WW and PDZ domain-containing protein 3-like	protein_coding	ssa13	41158915	41207021	+
gene28770:106567727	-0.378471	-0.457744	-0.638164	-0.307344	2.631	0.95369	2	XP_013992835.1	LOC106567727	zinc finger and BTB domain-containing protein 16-A-like	protein_coding	ssa13	67427085	67550893	+	ZBTB16
gene29:106561325	-0.634357	-0.325897	0.193585	-0.681678	1.37889	1.00882	2	XP_013981033.1	LOC106561325	M-phase inducer phosphatase 1-like	protein_coding	ssa01	1207728	1235951	+	CDC25B
gene29598:106568520	-0.741971	-0.557022	-0.404515	-0.442011	1.74415	0.232796	2	XP_013994416.1	LOC106568520	protein Shroom3-like	protein_coding	ssa13	101126415	101220506	+
gene2979:100136908	0.512833	-1.00117	-0.75423	-0.480254	1.95611	0.985949	2	NP_001117155.1	nkcc1a	Na/K/2Cl co-transporter	protein_coding	ssa01	147535344	147613923	-	SLC12A2
gene31363:106570233	-0.267508	-0.683576	-0.445057	-0.471211	1.20964	0.0695186	2	XP_013997807.1	LOC106570233	collagen alpha-1(XXII) chain-like	protein_coding	ssa14	65546821	65589387	-	COL22A1
gene31433:106570295	0.0342591	0.00943512	-0.673982	-0.223829	1.76572	1.50107	2	XP_013997932.1	LOC106570295	protachykinin-like	protein_coding	ssa14	69043512	69048994	-	TAC1
gene31600:100380667	0.202181	-0.76435	-0.967806	0.203866	2.14623	0.808663	2	XP_013998311.1	LOC100380667	cytoplasmic dynein 1 intermediate chain 1	protein_coding	ssa14	78107725	78217683	+
gene31753:106570612	-0.625734	-0.744522	-0.635245	-0.636639	1.34943	0.807067	2	XP_013998549.1	LOC106570612	peptidyl-prolyl cis-trans isomerase FKBP9-like	protein_coding	ssa14	84623488	84641010	-	FKBP9
gene31761:106570628	-0.659476	-0.592108	-0.069263	-0.417807	1.46658	0.294623	2	XP_013998568.1	LOC106570628	upstream-binding protein 1-like	protein_coding	ssa14	85105672	85114337	-
gene32024:106570880	-0.600868	-0.40252	-0.465095	-0.414094	1.89498	0.170876	2	XP_013998922.1	LOC106570880	extracellular matrix protein FRAS1-like	protein_coding	ssa15	3638049	3876112	+	FRAS1
gene325:106570601	-0.460589	-0.516827	-0.158562	-0.31711	2.16335	-0.0255646	2	XP_013998571.1	ush2a	Usher syndrome 2A (autosomal recessive%2C mild)	protein_coding	ssa01	16093166	16494780	+	USH2A
gene32763:100136382	-0.195745	-0.363215	-0.583382	-0.207341	1.00351	0.842372	2	XP_014000490.1	LOC100136382	thyrotropin receptor	protein_coding	ssa15	42108401	42142631	+	TSHR
gene32887:106571568	-0.233432	-0.585854	-0.743232	-0.21573	2.49331	0.763654	2	XP_014000242.1	LOC106571568	ena/VASP-like protein	protein_coding	ssa15	48050577	48114633	-	EVL
gene33460:106572020	-0.101729	-0.950079	-0.947842	0.158022	1.96315	1.54441	2	XP_014001195.1	LOC106572020	ATPase family AAA domain-containing protein 3-like	protein_coding	ssa15	75700186	75714615	-	ATAD3A
gene33802:106572649	-0.719633	-0.683115	-0.662444	-0.38549	1.55301	0.630391	2	XP_014002491.1	LOC106572649	low-density lipoprotein receptor-related protein 1-like	protein_coding	ssa15	88639402	88652717	-
gene33815:106572662	-0.654058	-0.639163	-0.38272	-0.209531	2.02042	0.559533	2	XP_014002509.1	LOC106572662	low-density lipoprotein receptor-related protein 1-like	protein_coding	ssa15	89210642	89397085	+	LRP1
gene33828:106572681	-0.59895	-0.50893	-0.387647	-0.363266	1.35939	0.16888	2	XP_014002541.1	LOC106572681	paternally-expressed gene 3 protein-like	protein_coding	ssa15	90001923	90014135	-
gene3397:106574458	-0.203609	-0.579193	-0.62059	-0.162792	2.64267	0.518421	2	XP_014005832.1	LOC106574458	nuclear receptor subfamily 4 group A member 3-like	protein_coding	ssa02	5574660	5616636	-
gene34112:106572966	-0.841026	-0.763739	-0.291946	0.0410749	1.3613	0.71265	2	XP_014003040.1	LOC106572966	RNA-binding protein 10-like	protein_coding	ssa15	102398845	102426037	-	RBM10
gene3448:106574976	-0.619314	-0.250124	0.320894	-0.327986	1.59829	-0.00245356	2	XP_014006588.1	LOC106574976	bone morphogenetic protein receptor type-2-like	protein_coding	ssa02	6703731	6715198	-
gene34677:106573537	-0.712338	-0.689004	-0.421418	-0.513517	1.60119	0.0233432	2	XP_014004134.1	LOC106573537	fibronectin-like	protein_coding	ssa16	27876433	27877895	-
gene35261:100846967	-0.0307662	-0.44476	-0.412302	-0.703378	2.12833	1.0638	2	NP_001239291.1	at1b1	Sodium/potassium-transporting ATPase subunit beta-1	protein_coding	ssa16	53346648	53347224	+	ATP1B1
gene35960:106574883	-0.311599	-0.340213	-0.595341	-0.440149	0.988522	0.108584	2	XP_014006489.1	LOC106574883	collagen alpha-1(II) chain-like	protein_coding	ssa16	80218770	80237896	-
gene36296:106575175	0.489054	-0.633338	-0.663323	0.797071	1.4463	0.752935	2	XP_014006935.1	LOC106575175	MAGUK p55 subfamily member 4-like	protein_coding	ssa17	8515332	8526227	-	MPP4
gene38359:106577235	-0.68133	-0.5572	-0.650594	-0.539908	1.52925	1.12143	2	XP_014010628.1	LOC106577235	secreted frizzled-related protein 5-like	protein_coding	ssa18	30956866	30991884	+	SFRP5
gene38360:106577261	-0.497679	-0.441502	-0.381632	-0.29217	1.14804	0.13649	2	XP_014010671.1	LOC106577261	probable JmjC domain-containing histone demethylation protein 2C	protein_coding	ssa18	31011130	31020159	-
gene3897:106579313	0.653181	-0.946131	-0.729363	-0.0501855	2.60347	0.441471	2	XP_014014605.1	LOC106579313	amine sulfotransferase-like	protein_coding	ssa02	17093976	17113429	+
gene3919:106579417	-0.455144	-0.24673	-0.289783	-0.200185	2.16962	0.812311	2	XP_014014786.1	LOC106579417	t-SNARE domain-containing protein 1-like	protein_coding	ssa02	18040995	18130802	-	TSNARE1
gene3922:106579439	-0.38595	0.535747	-0.223485	-0.223608	1.57246	0.962606	2	XP_014014822.1	LOC106579439	melanocortin-2 receptor accessory protein 2A-like	protein_coding	ssa02	18524466	18536546	-	MRAP2
gene39250:106578147	-0.736328	-0.622995	-0.446435	-0.36057	1.51424	0.422377	2	XP_014012245.1	LOC106578147	dysferlin-like	protein_coding	ssa18	67957249	67998346	+
gene39303:106578202	-0.612796	-0.388506	-0.401807	-0.205071	1.85736	0.109134	2	XP_014012318.1	gab1	GRB2-associated binding protein 1	protein_coding	ssa18	69569940	69592441	+
gene39338:106578236	-0.718414	-0.579473	-0.193791	-0.197301	1.75021	0.120504	2	XP_014012361.1	LOC106578236	ephrin type-B receptor 4-like	protein_coding	ssa18	70463965	70476473	+
gene39866:106578775	-0.716758	-0.580269	-0.365185	-0.404508	1.30924	0.332861	2	XP_014013402.1	LOC106578775	AT-rich interactive domain-containing protein 4B-like	protein_coding	ssa19	35405208	35425431	-
gene40050:106578942	-0.704339	-0.51645	-0.48668	-0.537486	1.35875	0.716887	2	XP_014013706.1	LOC106578942	neurexin-1a-like	protein_coding	ssa19	44553824	44627142	-
gene40825:106579714	-0.614118	-0.711337	-0.392684	-0.256642	2.02413	0.368261	2	XP_014015336.1	LOC106579714	extracellular sulfatase Sulf-1-like	protein_coding	ssa19	78207945	78293456	+	SULF1
gene40891:106579778	-0.301763	-0.481087	-0.527801	-0.639894	1.8638	0.632644	2	XP_014015420.1	LOC106579778	cryptochrome DASH-like	protein_coding	ssa19	82936486	82950607	-
gene42294:106581151	0.41308	-0.953632	-0.982523	-0.705051	1.906	0.00729578	2	XP_014018481.1	LOC106581151	cell adhesion molecule 1-like	protein_coding	ssa20	60063033	60220036	+	CADM1
gene42296:106581149	-0.425274	-0.774029	-0.685168	-0.707377	2.38961	1.5203	2	XP_014018472.1	LOC106581149	protein turtle homolog B-like	protein_coding	ssa20	60271067	60350929	-	IGSF9B
gene42649:106581490	-0.842766	-0.497004	-0.425575	-0.460359	1.95291	0.266106	2	XP_014019040.1	LOC106581490	pumilio homolog 1-like	protein_coding	ssa20	79313416	79323813	-
gene42754:106581599	-0.560149	-0.373834	-0.496229	-0.397363	0.821308	0.0302002	2	XP_014019197.1	LOC106581599	uncharacterized LOC106581599	protein_coding	ssa20	85503206	85507801	+
gene42825:106581667	-0.332927	-0.264609	-0.391646	-0.429927	1.27215	0.0704579	2	XP_014019348.1	LOC106581667	collagen alpha-3(VI) chain-like	protein_coding	ssa21	6162387	6170570	+
gene43175:106582012	-0.591985	-0.557928	-0.518459	-0.239574	1.60255	0.369467	2	XP_014020121.1	LOC106582012	importin subunit alpha-4-like	protein_coding	ssa21	24819123	24836957	-	KPNA3
gene43754:106582584	-0.561618	-0.561717	-0.399911	-0.39313	1.53656	0.104632	2	XP_014021284.1	LOC106582584	disco-interacting protein 2 homolog A-like	protein_coding	ssa21	57506262	57573314	+	DIP2C
gene43755:106582585	-0.454639	-0.345755	-0.358301	-0.399655	1.11903	0.289715	2					ssa21	57546852	57548845	+
gene44058:106582889	0.0598511	-1.133	-1.19139	-0.183318	2.04424	1.26835	2	XP_014021951.1	LOC106582889	zinc fingers and homeoboxes protein 3-like	protein_coding	ssa22	15824874	15841763	+
gene44582:100196052	-0.151486	-0.609365	-0.459493	0.260933	2.70216	0.505077	2	NP_001134553.1	fkbp5	FK506 binding protein 5	protein_coding	ssa22	37514764	37546894	+
gene45119:106583876	-0.309165	-0.557905	-0.660846	-0.350527	1.51854	0.813385	2	XP_014023971.1	LOC106583876	serine/threonine-protein kinase BRSK2-like	protein_coding	ssa23	296591	322734	-	BRSK1
gene45122:106583880	-0.483142	-0.542922	-0.686441	-0.29577	1.79826	1.21638	2	XP_014023974.1	LOC106583880	vesicle-fusing ATPase-like	protein_coding	ssa23	489320	540455	-	NSF
gene45127:106583889	-0.434925	-0.462105	-0.668353	0.116774	1.96878	1.35178	2	XP_014023990.1	LOC106583889	heme-binding protein 2-like	protein_coding	ssa23	754401	757558	+	HEBP2
gene4525:106586133	-0.528614	-0.786894	-0.668374	-0.623408	1.54804	0.558482	2	XP_014028501.1	LOC106586133	nidogen-1-like	protein_coding	ssa02	41515992	41600067	-	NID1
gene45293:106584050	0.024138	-0.752608	-0.884084	-0.339915	2.20316	0.600768	2					ssa23	10957793	10964228	-
gene46058:106584787	-0.783609	-0.601087	-0.467205	-0.19628	1.54239	0.374428	2	XP_014025840.1	LOC106584787	protein phosphatase 1 regulatory subunit 12A-like	protein_coding	ssa23	45957886	45981724	-
gene46469:106585014	-0.182882	-0.361041	-0.737812	0.685692	1.3406	0.631553	2	XP_014026223.1	dnajb5	DnaJ (Hsp40) homolog%2C subfamily B%2C member 5	protein_coding	ssa24	15237102	15246607	+	DNAJB5
gene47199:106585952	0.366665	-0.900539	-0.691629	-0.297194	2.28493	0.664193	2	XP_014028180.1	LOC106585952	WD repeat and FYVE domain-containing protein 3-like	protein_coding	ssa24	44770110	44831547	+	WDFY3
gene47742:106586506	-0.756073	-0.702165	-0.36105	-0.676791	1.36031	0.770201	2	XP_014029365.1	LOC106586506	matrix-remodeling-associated protein 5-like	protein_coding	ssa25	28192435	28208840	+
gene49223:106588001	-0.383632	-0.403321	-0.301615	-0.320008	2.49318	-0.00681895	2					ssa26	42934102	42935068	+
gene49224:106588002	-0.478223	-0.439543	-0.478083	-0.416304	1.23163	0.116333	2	XP_014032139.1	LOC106588002	uncharacterized LOC106588002	protein_coding	ssa26	42943379	42984122	+
gene50199:106588609	-0.436583	-0.395702	-0.39321	-0.509397	1.09506	0.215629	2	XP_014033240.1	LOC106588609	pollen-specific leucine-rich repeat extensin-like protein 4	protein_coding	ssa27	17867055	17869619	+
gene50231:106588657	-0.600878	-0.853082	-0.414124	-0.495571	2.08146	0.751413	2	XP_014033326.1	LOC106588657	forkhead box protein O6-like	protein_coding	ssa27	19583717	19639830	-
gene50323:100380777	-0.244091	-0.759193	-0.815186	-0.706204	1.28586	0.603861	2	XP_014033600.1	matn1	matrilin 1%2C cartilage matrix protein	protein_coding	ssa27	23109972	23119479	-	MATN1
gene51276:106589708	-0.640004	-0.523865	-0.690072	-0.27095	1.34515	1.29561	2	XP_014035456.1	LOC106589708	ankyrin repeat domain-containing protein 1-like	protein_coding	ssa28	21931890	21937283	+	ANKRD1
gene5253:106592167	-0.732934	-0.520754	-0.34599	-0.319742	1.5071	-0.0196693	2	XP_014038956.1	LOC106592167	polycystin-1-like	protein_coding	ssa02	62873234	62887525	+	PKD1
gene5452:106594192	-0.232161	-0.531295	0.0423009	0.140518	1.92404	-0.37442	2	XP_014041045.1	LOC106594192	uncharacterized LOC106594192	protein_coding	ssa02	68238275	68242476	-
gene55695:106593606	-0.0830711	-0.344072	-0.456535	-0.298086	2.03348	0.688913	2					NW_012350545.1	9677	13518	+
gene56648:106590969	-0.961651	-0.666207	-0.381917	-0.294267	1.26399	0.678849	2	XP_014037622.1	LOC106590969	pleckstrin homology domain-containing family G member 4B-like	protein_coding	NW_012343266.1	567	46908	+	PLEKHG4B
gene5746:106596897	-0.700523	-0.643126	-0.580965	-0.640499	1.51295	0.460487	2	XP_014043626.1	LOC106596897	collagen alpha-1(XI) chain-like	protein_coding	ssa03	4193218	4367779	-	COL11A1
gene57709:106592319	-0.634295	-0.593496	-0.645602	-0.319252	1.79164	0.650664	2	XP_014039132.1	LOC106592319	low-density lipoprotein receptor-related protein 1-like	protein_coding	NW_012347996.1	3345	20302	+	LRP1
gene58523:106593628	-0.682435	-0.665855	-0.283362	-0.449314	1.38551	0.0507743	2	XP_014040469.1	LOC106593628	fibronectin-like	protein_coding	NW_012350597.1	10198	13880	+	FN1
gene59321:106591092	-0.567215	-0.390858	-0.449694	-0.440224	1.6668	0.0456645	2	XP_014037756.1	LOC106591092	probable JmjC domain-containing histone demethylation protein 2C	protein_coding	NW_012343424.1	5086	24628	+
gene59595:106595386	-0.542973	-0.165396	-0.168095	-0.0763933	1.85756	-0.0999711	2	XP_014042230.1	LOC106595386	upstream-binding protein 1-like	protein_coding	NW_012355462.1	24	8128	-
gene59783:106594629	-0.579878	-0.530158	-0.22276	-0.413271	1.41304	-0.0307806	2	XP_014041507.1	LOC106594629	probable JmjC domain-containing histone demethylation protein 2C	protein_coding	NW_012353214.1	2110	8051	+
gene60059:106593083	-0.694339	-0.53583	-0.313588	-0.415404	2.03865	0.699011	2	XP_014039896.1	LOC106593083	rho GTPase-activating protein 44-like	protein_coding	NW_012349384.1	3955	10381	-
gene60490:106592132	-0.540603	-0.40385	-0.0965358	-0.243346	1.44189	0.288317	2	XP_014038918.1	LOC106592132	trinucleotide repeat-containing gene 6A protein-like	protein_coding	NW_012347709.1	9251	24183	+
gene62178:106592913	-0.863981	-0.530418	-0.186198	-0.430047	1.55438	0.354042	2	XP_014039737.1	LOC106592913	RNA-binding protein 47-like	protein_coding	NW_012349075.1	10004	15490	-
gene6284:106599162	0.44201	-1.05112	-1.02016	0.00807775	2.51617	0.672501	2	XP_014045751.1	LOC106599162	cholesterol 7-alpha-monooxygenase-like	protein_coding	ssa03	16411904	16416236	+	CYP7A1
gene63147:106594892	-0.574143	-0.452634	-0.494791	-0.176379	1.56343	0.00595186	2	XP_014041754.1	LOC106594892	anoctamin-5-like	protein_coding	NW_012353984.1	2216	10295	+	ANO5
gene63322:106591806	-0.529555	-0.667314	-0.485782	-0.369374	1.71724	0.276524	2	XP_014038543.1	LOC106591806	Krueppel-like factor 13	protein_coding	NW_012347252.1	30038	30889	+
gene63886:106593918	-0.615933	-0.488199	-0.307865	-0.168972	1.41703	0.192918	2	XP_014040769.1	LOC106593918	cytoplasmic dynein 2 heavy chain 1-like	protein_coding	NW_012351320.1	597	12533	+	DYNC2H1
gene64341:106592807	-0.532468	-0.729099	-0.521229	-0.543148	2.34869	1.37619	2	XP_014039615.1	LOC106592807	high-affinity choline transporter 1-like	protein_coding	NW_012348855.1	1578	15781	+	SLC5A7
gene64344:106592192	-0.749954	-0.439563	-0.0555773	-0.243238	1.1416	0.745415	2	XP_014038984.1	LOC106592192	metastasis suppressor protein 1-like	protein_coding	NW_012347796.1	13053	23324	-
gene65901:106598398	-0.695721	-0.308018	-0.0546835	-0.433201	1.61246	0.321253	2	XP_014044911.1	LOC106598398	spectrin beta chain%2C non-erythrocytic 1-like	protein_coding	NW_012377671.1	379	1734	-
gene66604:106595324	-0.278201	-0.549118	-0.635796	-0.608521	2.28107	1.25155	2	XP_014042174.1	LOC106595324	angiopoietin-1-like	protein_coding	NW_012355245.1	55	9166	+
gene67232:106590854	-0.450548	-0.69641	-0.652032	-0.423245	1.2872	0.602399	2	XP_014037505.1	LOC106590854	collagen alpha-1(II) chain-like	protein_coding	NW_012342255.1	288	1828	+
gene68772:106593570	-0.437521	-0.568636	-0.216236	0.0698278	1.71687	0.302031	2					NW_012350450.1	2909	3670	+
gene69505:106592371	-0.517659	-0.391495	-0.398473	-0.470929	1.17872	0.0991574	2	XP_014039184.1	LOC106592371	uncharacterized LOC106592371	protein_coding	NW_012348096.1	469	1690	-
gene70863:106594621	-0.463918	-0.391502	-0.056774	-0.271656	1.528	-0.0043036	2	XP_014041501.1	LOC106594621	trinucleotide repeat-containing gene 6A protein-like	protein_coding	NW_012353185.1	2856	11169	+
gene71701:106593305	-0.460136	-0.466782	-0.505922	0.0546889	1.46207	0.0912906	2					NW_012349858.1	5598	6496	+
gene7355:100195269	0.0406503	-0.672827	-1.06003	-0.140434	2.05968	1.04251	2	NP_001133770.1	phop1	Probable phosphatase phospho1	protein_coding	ssa03	59291961	59295493	-	PHOSPHO1
gene73910:106590752	-0.410227	-0.68234	-0.548243	-0.298279	2.50721	0.591762	2	XP_014037384.1	LOC106590752	nuclear factor 1 X-type-like	protein_coding	NW_012341900.1	443	31875	-	NFIX
gene73964:106592409	-0.575755	-0.399123	-0.21684	-0.445476	1.29599	0.674478	2	XP_014039223.1	LOC106592409	dystrophin-like	protein_coding	NW_012348161.1	4859	20281	+	DMD
gene75624:106595057	-0.610268	-0.431843	0.00601227	-0.417391	1.87952	0.0269682	2	XP_014041905.1	LOC106595057	protein furry homolog	protein_coding	NW_012354455.1	55	7575	-	FRY
gene77836:106592414	-0.636419	-0.743977	-0.166179	-0.173799	1.73323	0.436799	2	XP_014039226.1	LOC106592414	protein furry homolog	protein_coding	NW_012348173.1	2731	19654	+
gene9961:106603596	-0.460903	-0.588817	-0.631735	-0.596075	2.49349	0.734002	2	XP_014052943.1	LOC106603596	retinal guanylyl cyclase 2-like	protein_coding	ssa04	46810311	46847253	+	GUCY2D
rna133441	-0.37686	-0.374823	-0.439895	-0.399836	1.03123	0.27622	2
gene11111:106604469	-0.29012	-0.554692	-0.638422	-0.208208	0.455833	1.78873	3	XP_014054583.1	ky	kyphoscoliosis peptidase	protein_coding	ssa05	19725253	19732029	-	KY
gene11514:106604849	-0.230353	-0.905183	-1.03886	-0.707635	1.70324	1.49265	3	XP_014055381.1	LOC106604849	arylsulfatase I-like	protein_coding	ssa05	36754069	36757784	+	ARSI
gene1356:106607942	-0.722688	-0.699564	-0.723608	-0.575485	1.6814	1.89811	3	XP_014060917.1	LOC106607942	GDNF family receptor alpha-1-like	protein_coding	ssa01	68000090	68096972	+	GFRA1
gene13645:106606883	-0.459872	-0.579139	-0.725258	-0.619686	0.662057	2.54215	3	XP_014058782.1	LOC106606883	glycine-rich cell wall structural protein-like	protein_coding	ssa06	24622165	24653167	+
gene1493:106609599	0.142618	-0.807031	-0.854358	-0.674865	1.33967	2.44073	3	XP_014064038.1	LOC106609599	forkhead box protein J1-B-like	protein_coding	ssa01	75107702	75111902	+
gene15067:106608259	-0.0822795	-0.469311	-0.868351	-0.550669	1.04301	1.52428	3	XP_014061588.1	LOC106608259	actin%2C alpha cardiac	protein_coding	ssa06	79997893	80006644	+	ACTC1
gene16076:106609244	0.332346	-0.810626	-0.828332	-0.796999	1.76271	1.59844	3	XP_014063281.1	LOC106609244	uncharacterized LOC106609244	protein_coding	ssa07	34079240	34086061	-
gene16253:106609359	0.472615	-0.905234	-1.1265	-0.447384	2.07044	1.52668	3	XP_014063590.1	LOC106609359	gelsolin-like	protein_coding	ssa07	41280327	41288555	+	GSN
gene16683:106609768	-0.381667	-0.435658	-0.567154	-0.512163	1.1703	2.78437	3	XP_014064253.1	LOC106609768	cytidine monophosphate-N-acetylneuraminic acid hydroxylase-like	protein_coding	ssa07	54913778	54931984	-
gene16791:106609883	0.336249	-0.176536	-0.704852	-0.423888	0.925011	2.01845	3	XP_014064384.1	LOC106609883	beta-1%2C4-galactosyltransferase 1-like	protein_coding	ssa08	383567	387163	-
gene17394:106610444	-0.565006	-0.665322	-0.511569	0.0778911	1.15288	2.05138	3	XP_014065298.1	LOC106610444	C-type lectin domain family 4 member F-like	protein_coding	ssa08	22651419	22653447	+	CLEC4E
gene18264:106611327	0.0841267	-0.666702	-0.547183	-0.163095	1.99745	1.20238	3	XP_014066889.1	LOC106611327	vacuolar protein 8-like	protein_coding	ssa09	40362065	40369542	-
gene18348:106611399	0.107669	-0.823177	-0.712076	-0.789618	1.63589	1.38657	3	XP_014067045.1	LOC106611399	dynactin subunit 1-like	protein_coding	ssa09	44194144	44254794	-	DCTN1
gene20520:106613519	-0.145803	-0.156071	-0.330344	-0.298282	1.67357	1.63122	3	XP_014071339.1	ccdc181	coiled-coil domain containing 181	protein_coding	ssa10	10547754	10553869	-	CCDC181
gene20791:106613765	0.530563	-0.770396	-0.609587	0.0211967	0.903801	1.98359	3	XP_014071827.1	LOC106613765	cyclic AMP-responsive element-binding protein 3-like protein 3-B	protein_coding	ssa10	19861892	19869452	-	CREB3L3
gene21183:106560392	0.468331	-0.280405	-0.500714	-0.486997	0.229156	2.90355	3	XP_013978745.1	LOC106560392	mucin-7-like	protein_coding	ssa10	37144041	37148396	+
gene22493:106561651	-0.804806	-0.764848	-0.402025	0.0475412	0.73153	1.86657	3	XP_013981286.1	LOC106561651	troponin I%2C cardiac muscle-like	protein_coding	ssa10	107741513	107748669	-	TNNI3
gene23154:106562311	-0.295185	-0.156933	-0.268555	-0.331768	0.557798	3.07586	3	XP_013982581.1	LOC106562311	tryptophan 5-hydroxylase 1-like	protein_coding	ssa11	24066168	24073655	+	TPH1
gene23459:106562604	-0.278099	-0.347959	-0.388235	-0.440099	-0.0442785	3.25314	3	XP_013983028.1	LOC106562604	CUB and zona pellucida-like domain-containing protein 1	protein_coding	ssa11	36699035	36708871	-
gene23530:106562679	0.381229	-0.0350532	-0.582488	-0.729364	0.214081	2.33499	3	XP_013983134.1	LOC106562679	zymogen granule membrane protein 16-like	protein_coding	ssa11	38977534	39003641	+	ZG16
gene24159:106563217	0.0271309	-0.56644	-0.699249	-0.308641	-0.150343	2.93237	3	XP_013984048.1	LOC106563217	protein KIAA1045 homolog	protein_coding	ssa11	71639258	71657431	+	PHF24
gene25359:106564502	-0.193377	-0.607253	-0.572605	-0.191916	1.58698	2.35447	3	XP_013986098.1	LOC106564502	volume-regulated anion channel subunit LRRC8C-like	protein_coding	ssa12	14161226	14170165	-
gene2565:106566600	-0.482584	-0.63689	-0.80063	-0.0185242	1.01985	2.39624	3	XP_013990237.1	LOC106566600	complement component C7-like	protein_coding	ssa01	129757262	129762855	+	C7
gene25926:106565075	-0.444231	-0.586621	-0.606288	-0.463372	1.69267	2.4935	3					ssa12	36092032	36114063	-
gene25927:106565076	-0.283281	-0.309415	-0.309415	-0.114852	1.33499	1.60517	3	XP_013987184.1	LOC106565076	1%2C25-dihydroxyvitamin D(3) 24-hydroxylase%2C mitochondrial-like	protein_coding	ssa12	36126846	36140228	+	CYP24A1
gene26145:106565112	-0.659682	-0.94125	-0.717997	-0.14741	1.91461	1.80944	3	XP_013987325.1	LOC106565112	cryptochrome-1-like	protein_coding	ssa12	46213291	46223102	-	CRY1
gene26209:106565346	-0.503756	-0.736988	-0.586108	0.0615834	2.02647	2.06113	3	XP_013987820.1	LOC106565346	peptidyl-prolyl cis-trans isomerase FKBP5-like	protein_coding	ssa12	49824186	49850676	-	FKBP5
gene2707:106568012	-0.0379235	-0.216942	-0.698343	-0.417448	1.79232	2.10221	3	XP_013993472.1	LOC106568012	caspase-3-like	protein_coding	ssa01	136638230	136642742	+
gene27282:106566233	-0.417661	-0.192548	-0.512897	-0.756586	2.09957	1.8373	3	XP_013989585.1	LOC106566233	plasma membrane calcium-transporting ATPase 2	protein_coding	ssa12	89314937	89511804	+	ATP2B2
gene27740:100195645	0.8724	-0.642172	-0.699109	-0.680441	0.639516	2.6979	3	NP_001134146.1	st2s2	Cytosolic sulfotransferase 2	protein_coding	ssa13	17615538	17618691	-
gene27741:106566634	0.46324	-0.869057	-0.669168	-0.713186	1.03571	2.01679	3	XP_013990320.1	LOC106566634	cytosolic sulfotransferase 3-like	protein_coding	ssa13	17631370	17639939	+	SULT1A1
gene28132:106567030	0.0465162	-0.518789	-0.444266	-0.241612	0.500732	2.17984	3	XP_013991309.1	ribc1	RIB43A domain with coiled-coils 1	protein_coding	ssa13	34155702	34164099	-	RIBC1
gene28231:106567109	0.405985	-0.629323	-0.659719	-0.326929	0.776659	1.88332	3	XP_013991486.1	LOC106567109	G0/G1 switch protein 2-like	protein_coding	ssa13	36629794	36630789	-	G0S2
gene28967:106567921	0.384191	-0.867577	-0.859106	-0.889093	1.61666	2.04267	3	XP_013993288.1	dscam	Down syndrome cell adhesion molecule	protein_coding	ssa13	76519046	76658168	+	DSCAM
gene29334:106568147	-0.505344	-0.398985	-0.39943	-0.736845	0.674022	2.14182	3	XP_013993697.1	LOC106568147	dual specificity protein phosphatase 4-like	protein_coding	ssa13	90230866	90237464	+	DUSP4
gene29410:106568325	0.315546	-0.39866	-0.610958	-0.658349	0.760204	2.93833	3	XP_013994046.1	LOC106568325	trypsin inhibitor ClTI-1-like	protein_coding	ssa13	92154023	92154940	-	SPINK2
gene30578:106569470	0.83575	-0.660973	-0.782533	-0.342001	0.267224	1.69506	3	XP_013996322.1	catip	ciliogenesis associated TTC17 interacting protein	protein_coding	ssa14	35645179	35649403	+	CATIP
gene30938:106569812	0.415448	-0.855216	-0.773137	-0.49601	0.781774	1.48961	3	XP_013996920.1	LOC106569812	myosin heavy chain%2C fast skeletal muscle-like	protein_coding	ssa14	49560056	49586507	+	MYH8
gene31003:106570104	-0.266619	-0.457928	-0.592025	-0.543166	1.46232	2.41715	3	XP_013997587.1	LOC106570104	protein S100-A1-like	protein_coding	ssa14	52521492	52523724	-
gene31218:106569928	0.183259	-0.665677	-0.658952	-0.578942	1.5007	2.47457	3	XP_013997156.1	LOC106569928	DEP domain-containing mTOR-interacting protein-like	protein_coding	ssa14	59968116	59987537	-
gene31316:106570214	0.0432361	-0.869598	-1.07047	-0.0215508	0.934187	1.66964	3	XP_013997774.1	LOC106570214	1-phosphatidylinositol phosphodiesterase-like	protein_coding	ssa14	63316481	63325509	+
gene31425:106570302	0.352188	-0.715301	-0.507908	-0.320125	0.888244	2.29172	3	XP_013997948.1	lrrc3b	leucine rich repeat containing 3B	protein_coding	ssa14	68838307	68845930	+	LRRC3B
gene32397:100194800	-0.550638	-1.04261	-1.13867	-0.135076	1.17727	2.19654	3	NP_001133301.1	tieg3	Transforming growth factor-beta-inducible early growth response protein 3	protein_coding	ssa15	25918574	25923332	+	KLF11
gene32699:106571495	-0.498164	-0.577683	-0.603193	-0.357345	0.695408	1.43344	3	XP_014000132.1	LOC106571495	uncharacterized protein KIAA0408-like	protein_coding	ssa15	38290441	38299256	+	KIAA0408
gene33240:106572206	-0.0962095	-0.236668	-0.652203	-0.435201	1.69749	1.79377	3	XP_014001651.1	LOC106572206	espin-like	protein_coding	ssa15	66159728	66262843	-	ESPN
gene33704:106572553	0.737138	-0.292391	-0.423882	-0.0163323	0.970351	2.4794	3	XP_014002308.1	fam43b	family with sequence similarity 43%2C member B	protein_coding	ssa15	85602806	85605147	-	FAM43B
gene33902:106572758	-0.245567	-0.631102	-0.70497	-0.472868	0.352265	1.92454	3	XP_014002694.1	LOC106572758	SRSF protein kinase 3-like	protein_coding	ssa15	93041309	93058346	-
gene34295:100136364	0.610613	-1.11249	-1.15654	-0.878471	1.73871	1.71867	3	NP_001117005.1	LOC100136364	cystic fibrosis transmembrane conductance regulator I	protein_coding	ssa16	8837765	8889830	+	CFTR
gene35056:106573917	0.0323519	-0.161196	-0.449588	0.441463	0.657561	2.80856	3	XP_014004853.1	LOC106573917	phospholipase A2 inhibitor and Ly6/PLAUR domain-containing protein-like	protein_coding	ssa16	43573507	43576556	-	PINLYP
gene35147:106574043	0.467765	-0.770256	-0.691195	-0.75096	1.64475	1.20714	3	XP_014005039.1	LOC106574043	multiple PDZ domain protein-like	protein_coding	ssa16	47425685	47527068	+	MPDZ
gene35521:106574429	0.192886	-0.652797	-0.774523	-0.307086	1.75896	1.40502	3	XP_014005787.1	LOC106574429	secretin receptor-like	protein_coding	ssa16	68135386	68149857	-
gene37235:106576140	-0.183521	-0.797883	-0.822182	-0.762351	1.57275	2.39395	3	XP_014008529.1	LOC106576140	branched-chain-amino-acid aminotransferase%2C cytosolic-like	protein_coding	ssa17	39533745	39553804	+	BCAT1
gene37252:106576157	0.84103	-0.76898	-1.1445	-0.925499	1.07716	1.64658	3	XP_014008578.1	LOC106576157	patatin-like phospholipase domain-containing protein 2	protein_coding	ssa17	40243683	40278338	+	PNPLA2
gene37885:106576808	-0.268292	-0.382849	-0.443185	-0.419439	1.61688	2.27846	3	XP_014009716.1	LOC106576808	brorin-like	protein_coding	ssa18	6933636	6959882	+	VWC2
gene38562:106577459	-0.299486	-0.645479	-0.69493	-0.664533	1.47841	2.32278	3	XP_014010930.1	LOC106577459	ethanolamine-phosphate phospho-lyase-like	protein_coding	ssa18	40301673	40336685	-	ETNPPL
gene39069:106577945	0.334069	-0.467663	-0.399983	0.0879496	0.20523	2.29232	3	XP_014011897.1	LOC106577945	sterile alpha motif domain-containing protein 9-like	protein_coding	ssa18	62074830	62108080	+
gene39071:106577947	-0.2999	-0.629097	-0.483999	-0.274647	0.826854	2.48963	3	XP_014011901.1	LOC106577947	sterile alpha motif domain-containing protein 9-like	protein_coding	ssa18	62125144	62136314	+
gene3920:106579424	-0.953978	-0.461148	-0.531577	-0.594122	1.68935	1.91809	3	XP_014014798.1	LOC106579424	brain-specific angiogenesis inhibitor 1-like	protein_coding	ssa02	18171329	18281042	+	ADGRB1
gene40102:106578986	-0.331453	-0.372439	-0.393596	-0.391993	0.618423	3.30706	3	XP_014013824.1	LOC106578986	glutamate receptor ionotropic%2C delta-1-like	protein_coding	ssa19	46723466	47146887	-	GRID1
gene40156:106579029	-0.268294	-0.818376	-0.775199	-0.658706	1.07505	2.31692	3	XP_014013933.1	LOC106579029	delta-1-pyrroline-5-carboxylate synthase-like	protein_coding	ssa19	49458178	49471950	-	ALDH18A1
gene40466:106579089	-0.078218	-0.198169	-0.673584	-0.563364	0.585077	3.03638	3	XP_014014111.1	LOC106579089	alpha-tectorin-like	protein_coding	ssa19	59510656	59566196	-
gene40861:106579749	0.0423318	-1.05312	-1.06193	-0.493564	1.33349	1.25957	3	XP_014015387.1	LOC106579749	peptidase inhibitor 15-A	protein_coding	ssa19	80581159	80585481	-	PI15
gene40931:106579802	0.74165	-0.34378	-0.797998	-0.107584	0.739762	2.49495	3	XP_014015468.1	LOC106579802	protein NipSnap homolog 1-like	protein_coding	ssa20	2711013	2736855	-	NIPSNAP1
gene41624:106580506	0.00955864	-0.753145	-0.946962	-0.728735	2.20383	1.01998	3	XP_014017128.1	LOC106580506	prominin-2-like	protein_coding	ssa20	34324133	34345456	-
gene41914:106580762	0.424446	-0.423768	-0.144445	-0.536651	1.17961	2.42262	3	XP_014017622.1	LOC106580762	ras-related protein Rab-1A-like	protein_coding	ssa20	46377023	46379226	+	RAB1A
gene42888:106581733	0.31002	-0.77815	-1.06757	-0.695848	1.53938	1.92089	3	XP_014019452.1	LOC106581733	uncharacterized LOC106581733	protein_coding	ssa21	11869034	11871002	+
gene443:106581812	0.154616	-0.678338	-0.643075	-0.494933	1.82822	1.40322	3	XP_014019692.1	LOC106581812	uncharacterized protein C15orf52-like	protein_coding	ssa01	21870341	21918146	+	C15orf52
gene44614:100286414	0.340847	-0.87547	-0.840025	-0.430574	1.12096	1.15517	3	XP_014023277.1	LOC100286414	fibromodulin	protein_coding	ssa22	39372641	39377260	-	FMOD
gene46936:106585698	-0.673952	-0.803855	-0.974389	0.48924	1.00933	1.74967	3	XP_014027680.1	LOC106585698	fibrous sheath CABYR-binding protein-like	protein_coding	ssa24	30522492	30542345	-
gene47030:106585760	-0.139234	-0.997481	-0.895946	-0.37161	1.9184	1.08583	3					ssa24	34872302	34881059	-
gene47521:106586273	0.555042	-0.914808	-0.843166	-0.512544	2.15278	1.57366	3	XP_014028871.1	LOC106586273	pyridoxal kinase-like	protein_coding	ssa25	16370986	16381074	+	PDXK
gene47680:106586448	-0.127632	-0.965536	-0.877639	-0.56781	2.02375	1.06583	3	XP_014029218.1	LOC106586448	microtubule-associated protein 2-like	protein_coding	ssa25	25665903	25801143	-
gene48700:106587461	0.0418211	-0.837829	-0.761403	-0.602159	1.74626	1.24936	3	XP_014031344.1	LOC106587461	spondin-1-like	protein_coding	ssa26	24700731	24841401	-	SPON1
gene48721:106587482	-0.0362905	-0.634189	-0.60182	-0.252869	0.0938529	1.9037	3	XP_014031373.1	LOC106587482	myosin-binding protein C%2C cardiac-type-like	protein_coding	ssa26	25427524	25463164	+	MYBPC3
gene49001:106587770	-0.230739	-0.373743	-0.825144	-0.695689	1.27627	1.43907	3					ssa26	36385574	36391330	-
gene4977:106589946	-0.475531	-0.809489	-0.867665	-0.619237	1.83088	1.98844	3	XP_014035882.1	LOC106589946	nuclear factor 1 X-type-like	protein_coding	ssa02	55563261	55708886	+	NFIX
gene49892:106588358	-0.577751	-0.824203	-0.92011	-0.643936	1.22398	2.16512	3	XP_014032726.1	mtss1	metastasis suppressor 1	protein_coding	ssa27	11081799	11129849	+	MTSS1
gene50748:106589263	-0.0960243	-0.670641	-0.821176	-0.61813	1.36956	1.12718	3	XP_014034461.1	LOC106589263	PH and SEC7 domain-containing protein 1-like	protein_coding	ssa28	421288	537654	+
gene50914:100135779	0.0573714	-0.831335	-1.06955	-0.512343	1.44577	1.135	3	NP_001119702.1	fsh-r	follicle stimulating hormone receptor	protein_coding	ssa28	7914675	7922535	+	FSHR
gene51429:106589898	-0.243056	-0.595439	-0.563151	-0.509756	2.00241	2.19344	3	XP_014035790.1	LOC106589898	alpha-N-acetylgalactosaminide alpha-2%2C6-sialyltransferase 2-like	protein_coding	ssa28	30838401	30854224	-
gene515:106590180	-0.511973	-0.728314	-0.647397	-0.51999	0.762001	2.43184	3	XP_014036412.1	esrrb	estrogen-related receptor beta	protein_coding	ssa01	24447604	24509813	-	ESRRB
gene51540:106589985	-0.391186	-0.418425	-0.417364	-0.419614	1.8552	2.53225	3	XP_014035938.1	LOC106589985	calpain-2 catalytic subunit-like	protein_coding	ssa28	37948022	37974487	-	CAPN2
gene51545:106589990	-0.545282	-0.76316	-0.844969	-0.312988	0.671849	2.16281	3					ssa28	38379439	38385016	-
gene51902:106590380	0.481271	-0.895378	-0.53159	0.19574	0.124119	2.20278	3	XP_014036827.1	LOC106590380	GTP-binding protein Rheb-like	protein_coding	ssa29	22082374	22117565	+	RHEB
gene64345:106592191	-0.748169	-0.416795	-0.650477	-0.522995	1.05664	1.68614	3	XP_014038983.1	LOC106592191	vegetative cell wall protein gp1-like	protein_coding	NW_012347796.1	13053	15501	-
gene6625:106600417	-0.195845	-0.63429	-0.635867	-0.628551	1.03689	2.69758	3	XP_014047216.1	c8b	complement component 8%2C beta polypeptide	protein_coding	ssa03	34030881	34038200	-	C8B
gene68674:106592927	0.211305	-0.940974	-0.947838	-0.935679	0.872336	1.95652	3					NW_012349099.1	9665	16300	-
gene7057:106600730	0.396773	-0.6927	-0.663236	-0.702415	2.08301	1.97998	3					ssa03	50697787	50705790	+
gene7254:106600960	-0.685446	-0.522144	-0.575955	-0.446298	1.11004	1.42243	3	XP_014048242.1	LOC106600960	heat shock protein Hsp-16.1/Hsp-16.11-like	protein_coding	ssa03	56206872	56207842	-
gene7302:106600778	-0.327156	-0.371072	-0.26808	-0.365403	1.66377	1.92013	3	XP_014047906.1	LOC106600778	cell wall protein IFF6-like	protein_coding	ssa03	57955497	57961665	+
gene7306:106600814	-0.190723	-0.533043	-0.419213	-0.141523	1.03564	1.52212	3	XP_014047985.1	LOC106600814	keratin%2C type I cytoskeletal 13-like	protein_coding	ssa03	58005339	58008304	+	KRT14
gene7957:106601582	-0.493857	-0.600115	-0.640589	-0.55073	0.892914	1.893	3	XP_014049367.1	LOC106601582	armadillo repeat-containing protein 5-like	protein_coding	ssa03	75583194	75621894	+	ARMC5
gene8110:106601740	0.397737	-0.378372	-0.796609	-0.529629	1.25572	2.17325	3	XP_014049570.1	LOC106601740	NADPH oxidase organizer 1-like	protein_coding	ssa03	79955233	79960638	+	NOXO1
gene8155:106601789	0.875693	-0.43369	-0.70169	-0.565623	1.05007	2.42962	3	XP_014049626.1	LOC106601789	parvalbumin beta-like	protein_coding	ssa03	81341861	81348573	-
gene826:106602112	0.717662	-0.647114	-0.946524	-0.638478	1.16615	1.95961	3	XP_014050060.1	ttc6	tetratricopeptide repeat domain 6	protein_coding	ssa01	35620215	35649714	-	TTC6
gene8495:106602131	-0.422057	-0.778404	-0.764436	-0.499205	1.86485	1.96509	3	XP_014050075.1	LOC106602131	high affinity choline transporter 1-like	protein_coding	ssa04	1043050	1049857	+	SLC5A7
gene11936:106605296	-0.210187	-0.262217	0.129599	-0.0752487	-0.510649	-0.651273	4	XP_014056250.1	LOC106605296	uncharacterized LOC106605296	protein_coding	ssa05	56174074	56177299	+
gene11985:106605344	-0.445437	-0.445437	-0.445437	-0.445437	-0.0393809	0.00471064	4	XP_014056335.1	LOC106605344	uncharacterized LOC106605344	protein_coding	ssa05	57513415	57519251	+
gene12335:106605687	-0.406812	-0.305929	-0.313316	-0.361908	-0.0340063	-0.110657	4	XP_014057052.1	LOC106605687	uncharacterized LOC106605687	protein_coding	ssa05	67841956	67845089	-
gene12536:100195957	-0.063962	-0.233539	0.548483	-0.219795	-0.379082	-0.36583	4	XP_014057348.1	asal	Mannose-specific lectin	protein_coding	ssa05	71606954	71619995	+
gene13024:106606371	-0.422848	-0.441548	-0.421065	-0.41577	0.0300143	-0.114715	4	XP_014057995.1	LOC106606371	uncharacterized LOC106606371	protein_coding	ssa06	6410446	6417758	-
gene13049:100286729	-0.0709891	-0.18305	-0.16728	-0.33349	-0.338831	-0.33797	4	NP_001140141.1	roa2	Heterogeneous nuclear ribonucleoproteins A2/B1	protein_coding	ssa06	7554874	7557447	-
gene15130:106608294	-0.350686	-0.187624	0.522267	-0.22551	-0.242571	-0.18928	4	XP_014061632.1	LOC106608294	proto-oncogene c-Fos-like	protein_coding	ssa06	83156215	83158302	+	FOS
gene152:106606833	-0.342267	-0.376646	-0.411603	1.76165	0.196277	0.151351	4	XP_014058717.1	LOC106606833	uncharacterized LOC106606833	protein_coding	ssa01	6596726	6625919	+
gene18345:106611397	0.0463259	-0.448485	-0.155258	-0.118411	-0.698003	-0.755011	4	XP_014067042.1	LOC106611397	uncharacterized LOC106611397	protein_coding	ssa09	44034491	44039519	+
gene1886:100136575	-0.485269	-0.482712	-0.473772	-0.468309	0.0204626	0.0931516	4	NP_001117137.1	alb1	serum albumin 1	protein_coding	ssa01	101401500	101416191	+	ALB
gene25567:106564722	-0.302687	-0.230701	0.223159	-0.278521	-0.497934	-0.496958	4	XP_013986483.1	LOC106564722	uncharacterized LOC106564722	protein_coding	ssa12	21937901	21943131	+
gene25607:106564757	-0.38579	-0.470279	-0.131529	-0.284656	-0.479531	-0.444877	4	XP_013986576.1	LOC106564757	keratin%2C type I cytoskeletal 19-like	protein_coding	ssa12	22663906	22670694	+	KRT14
gene27731:100136370	0.800391	-0.219321	-0.202041	-0.292212	-0.292212	-0.292212	4	NP_001117009.1	LOC100136370	rod opsin	protein_coding	ssa13	17383791	17385341	-	RHO
gene27862:106566684	0.128368	-0.193074	0.000788095	-0.0895124	-0.731154	-0.689181	4	XP_013990433.1	LOC106566684	interleukin-17 receptor B-like	protein_coding	ssa13	22206269	22224385	+	IL17RB
gene28545:100196802	-0.0925997	-0.14368	0.873186	-0.177937	-0.271364	-0.333867	4	NP_001135296.1	egr1	early growth response 1	protein_coding	ssa13	50010466	50011397	-
gene28581:100534607	-0.0784443	-0.227208	-0.182815	0.0822436	-0.598615	-0.450442	4	NP_001191824.1	il4/13a	interleukin 4/13A	protein_coding	ssa13	51820649	51821677	+
gene29678:106568603	-0.174188	-0.203404	0.6098	-0.22863	-0.460202	-0.634924	4	XP_013994532.1	LOC106568603	endonuclease domain-containing 1 protein-like	protein_coding	ssa13	106700504	106702200	-	ENDOD1
gene32174:106571028	-0.222218	-0.165401	0.840569	-0.140629	-0.155953	-0.260839	4	XP_013999132.1	LOC106571028	proto-oncogene c-Fos-like	protein_coding	ssa15	14609313	14612113	-	FOS
gene3275:106573538	-0.509538	-0.447801	-0.511181	-0.499414	0.109785	-0.0193789	4	XP_014004138.1	LOC106573538	uncharacterized LOC106573538	protein_coding	ssa02	2356770	2358108	-
gene36715:106575629	-0.408815	-0.247953	0.291529	-0.244057	-0.680152	-0.70828	4	XP_014007714.1	LOC106575629	intermediate filament protein ON3-like	protein_coding	ssa17	20562725	20572107	-
gene36716:106575633	-0.406916	-0.435035	0.178863	-0.292912	-0.599232	-0.600918	4					ssa17	20572524	20578931	+
gene36721:106575639	-0.322586	-0.374404	0.0261906	-0.226802	-0.595819	-0.605057	4	XP_014007725.1	LOC106575639	keratin%2C type I cytoskeletal 18-like	protein_coding	ssa17	20837758	20843942	-
gene36722:106575637	-0.457513	-0.174247	-0.0924845	-0.155406	-0.648938	-0.632157	4	XP_014007720.1	LOC106575637	intermediate filament protein ON3-like	protein_coding	ssa17	20844149	20852680	+
gene3724:106577517	-0.405461	-0.390922	-0.405461	-0.397271	0.0314232	0.0111686	4	XP_014011091.1	LOC106577517	uncharacterized LOC106577517	protein_coding	ssa02	12357758	12360758	+
gene38949:106577833	-0.252537	0.09472	0.678104	-0.179296	-0.38939	-0.39271	4	XP_014011670.1	LOC106577833	interleukin-8-like	protein_coding	ssa18	58439621	58445037	+	CXCL9
gene41976:100136573	-0.4855	-0.455848	-0.4855	-0.474501	0.0331437	0.00785486	4	XP_014017528.1	LOC100136573	apolipoprotein A-I	protein_coding	ssa20	49149151	49151678	+
gene4257:106582922	-0.477432	-0.437169	-0.478099	-0.494888	0.0793736	0.13203	4	XP_014022028.1	LOC106582922	fatty acid-binding protein 10-A%2C liver basic	protein_coding	ssa02	28354668	28356025	+
gene44008:106582846	-0.850346	-0.506649	-0.110535	-0.821265	-0.672345	-0.190026	4	XP_014021834.1	LOC106582846	contactin-4-like	protein_coding	ssa22	13163849	13251411	-
gene4565:106586353	-0.355291	0.145536	0.875326	-0.262947	-0.636625	-0.594586	4	XP_014029028.1	LOC106586353	uncharacterized LOC106586353	protein_coding	ssa02	42583121	42584942	+
gene45814:106584519	0.0161253	0.0904223	-0.258051	-0.041674	-0.491655	-0.517244	4	XP_014025391.1	LOC106584519	troponin I%2C fast skeletal muscle-like	protein_coding	ssa23	36541741	36550314	-	TNNI2
gene47085:106585836	0.00285112	-0.719177	-0.388372	-0.51332	-0.306103	-0.400999	4	XP_014027983.1	grid2	glutamate receptor%2C ionotropic%2C delta 2	protein_coding	ssa24	38608182	39219563	-	GRID2
gene47323:106586060	-0.157464	-0.152151	-0.142796	-0.183968	-0.250055	-0.245403	4	XP_014028361.1	LOC106586060	uncharacterized LOC106586060	protein_coding	ssa25	6826506	6836445	-
gene4734:106588483	-0.210249	-0.212297	0.707566	-0.182937	-0.246575	-0.247167	4					ssa02	47265739	47271239	+
gene48131:106586883	-0.316672	-0.429894	-0.5931	-0.489083	-0.0823364	-0.0396789	4	XP_014030085.1	LOC106586883	hemopexin-like	protein_coding	ssa25	47533370	47543269	-	HPX
gene48359:106587127	0.489217	0.254598	-0.213781	-0.744663	-1.06199	-0.317293	4					ssa26	10030234	10031155	+
gene49891:106588285	0.250834	0.668622	-0.163385	-1.02241	-0.353782	-0.923462	4	XP_014032596.1	LOC106588285	secretagogin-like	protein_coding	ssa27	11058252	11066077	+	SCGN
gene5011:106590303	-0.246835	-0.21482	0.20433	-0.278886	-0.287965	-0.331863	4	XP_014036639.1	LOC106590303	trypsin-3-like	protein_coding	ssa02	56868745	56871573	-
gene51215:106589658	-0.40827	-0.253962	-0.396326	-0.476038	-0.0994428	0.343237	4	XP_014035375.1	LOC106589658	actin%2C alpha skeletal muscle 2-like	protein_coding	ssa28	19462451	19465523	-	ACTC1
gene5506:106594684	-0.232608	-0.281587	-0.292349	1.737	0.168563	-0.060881	4	XP_014041557.1	LOC106594684	keratin%2C type I cytoskeletal 13-like	protein_coding	ssa02	69661251	69673197	-
gene56561:106599980	-0.571397	-0.178436	-0.375081	-0.129271	-0.45218	-0.560538	4					NW_012492077.1	288	1230	+
gene56607:106591791	-0.613364	-0.417407	0.202103	0.388468	0.346592	-0.195654	4					NW_012347232.1	20887	21367	-
gene6676:106600326	-0.119284	-0.0526922	-0.161648	-0.406478	-0.383873	-0.161736	4	XP_014047107.1	LOC106600326	calsequestrin-1-like	protein_coding	ssa03	35169354	35189711	+	CASQ1
gene9039:106602564	-0.389162	-0.389573	-0.405138	-0.427659	-0.0950368	0.059976	4	XP_014050741.1	LOC106602564	fibrinogen gamma chain-like	protein_coding	ssa04	16886376	16892252	-	FGG
gene942:100194722	-1.06436	0.0684623	0.390686	-0.400189	0.0506294	-0.597049	4	XP_014052545.1	LOC100194722	uncharacterized LOC100194722	protein_coding	ssa01	41831690	41834961	+
gene14787:106607975	0.241387	0.507466	-0.0197687	0.205667	-0.968699	-1.03399	5	XP_014060991.1	LOC106607975	interleukin-12 subunit beta-like	protein_coding	ssa06	64862373	64873847	+
gene15661:106608734	1.54846	0.0251286	0.52225	-0.0165257	-0.74703	-1.12459	5					ssa07	18601132	18604142	+
gene18767:106611738	0.20321	0.801414	1.00318	0.696158	-1.10287	-1.04577	5	XP_014067736.1	LOC106611738	P2Y purinoceptor 4-like	protein_coding	ssa09	63937338	63941728	+	P2RY4
gene21210:101448057	-0.404565	1.2019	0.960805	-0.523274	-0.8371	-1.15818	5	NP_001266069.1	igfbp-1a1	insulin-like growth factor binding protein 1 paralog A1	protein_coding	ssa10	38367407	38369429	+	IGFBP1
gene21832:106560915	-0.0322664	0.67473	0.290183	0.0787732	-1.0532	-0.861641	5	XP_013979832.1	LOC106560915	C-C motif chemokine 8-like	protein_coding	ssa10	76254313	76255590	-
gene23086:106562250	1.20007	0.70202	0.683498	0.522394	-1.6384	-1.3207	5	XP_013982489.1	LOC106562250	ammonium transporter Rh type C-like	protein_coding	ssa11	21627278	21633421	+	RHCG
gene24598:106563725	0.685803	1.04071	0.426454	-0.099671	-1.05949	-0.966539	5					ssa11	83239491	83249905	+
gene25071:106564214	0.656755	1.32276	0.786399	0.673972	-1.07744	-1.40484	5	XP_013985737.1	LOC106564214	glycine-rich cell wall structural protein 1-like	protein_coding	ssa12	6372698	6375651	+
gene26176:106565323	-0.47279	0.914058	0.805401	-0.560936	-1.29522	-1.25995	5	XP_013987747.1	LOC106565323	voltage-dependent calcium channel subunit alpha-2/delta-3-like	protein_coding	ssa12	47932845	47946980	-	CACNA2D3
gene27418:106566378	0.355858	0.823141	0.939053	0.894661	-1.47926	-1.37144	5	XP_013989815.1	LOC106566378	uncharacterized LOC106566378	protein_coding	ssa13	4931087	4940905	-
gene31279:106569869	0.393387	0.575244	0.0288414	0.000166011	-0.777373	-1.15888	5					ssa14	61799242	61815450	-
gene33086:106571918	-0.37093	0.0959107	0.448415	-0.071796	-1.11436	-1.24896	5	XP_014000952.1	LOC106571918	cadherin-13-like	protein_coding	ssa15	60362044	60393132	+
gene33124:106571957	0.0453848	1.26983	0.450294	-0.506621	-0.882354	-0.917915	5	XP_014001044.1	LOC106571957	NADH dehydrogenase [ubiquinone] 1 alpha subcomplex subunit 4-like 2	protein_coding	ssa15	62385445	62390167	-	NDUFA4
gene34286:100195857	0.123608	0.189652	-0.0464338	-0.0586261	-0.99728	-0.969881	5	NP_001134358.1	cbpa1	Carboxypeptidase A1	protein_coding	ssa16	8327844	8350491	+	CPA1
gene37676:106576604	1.4693	1.13132	0.115488	0.0677671	-0.780047	-0.933924	5	XP_014009323.1	LOC106576604	GTPase IMAP family member 7-like	protein_coding	ssa17	54852106	54852721	+	GIMAP7
gene37698:106576605	-0.104862	0.0801783	0.209303	-0.437982	-0.982118	-1.26133	5	XP_014009324.1	LOC106576605	fish-egg lectin-like	protein_coding	ssa17	55333289	55335655	-
gene4115:106581372	0.0492683	0.433569	-0.134803	-0.45299	-0.558542	-0.594494	5	XP_014018867.1	LOC106581372	uncharacterized LOC106581372	protein_coding	ssa02	24458454	24465076	+
gene4116:106581364	-0.188017	0.590566	-0.0217948	-0.114918	-0.520625	-0.639792	5	XP_014018855.1	LOC106581364	uncharacterized LOC106581364	protein_coding	ssa02	24500570	24505363	-
gene43872:106582708	0.106933	0.470222	0.838273	-0.791994	-1.03865	-1.03658	5	XP_014021516.1	LOC106582708	synaptotagmin-2-like	protein_coding	ssa22	7971682	8068956	-
gene44890:106583693	0.573119	0.530849	0.225114	-0.141684	-1.23144	-0.531989	5					ssa22	52306704	52307584	+
gene48358:106586984	0.837959	0.454828	0.242856	-0.35055	-1.06439	-1.22951	5	XP_014030247.1	LOC106586984	high choriolytic enzyme 1-like	protein_coding	ssa26	9996864	10017687	+	ASTL
gene48680:106587367	0.119077	0.238335	0.301176	0.00654486	-0.891043	-0.919146	5	XP_014031185.1	LOC106587367	uncharacterized LOC106587367	protein_coding	ssa26	23359657	23408817	+
gene4914:106589400	0.139661	0.497343	1.01733	-0.275126	-0.938611	-1.23473	5	XP_014034808.1	LOC106589400	tartrate-resistant acid phosphatase type 5-like	protein_coding	ssa02	53857223	53862205	+	ACP5
gene5277:106592430	0.885382	1.56258	0.487791	0.314672	-1.05985	-1.21778	5	XP_014039254.1	LOC106592430	GTPase IMAP family member 4-like	protein_coding	ssa02	63325948	63328591	-	GIMAP7
gene62201:106595409	0.412483	1.11846	0.553619	0.843024	-1.13249	-1.34518	5	XP_014042255.1	LOC106595409	GTPase IMAP family member 7-like	protein_coding	NW_012355609.1	5645	8212	+	GIMAP7
gene68156:106593189	0.757306	0.714238	1.1795	0.240428	-0.814502	-1.3248	5	XP_014039998.1	LOC106593189	uncharacterized LOC106593189	protein_coding	NW_012349610.1	159	8622	+
gene68353:106591222	0.563513	1.11258	0.715653	0.882659	-1.01027	-1.09842	5	XP_014037909.1	LOC106591222	zymogen granule membrane protein 16-like	protein_coding	NW_012343574.1	2403	4869	+	ZG16
gene69438:100286614	0.585197	0.448845	-0.0289158	-0.47074	-0.930306	-1.09934	5	NP_001140025.1	hce2	High choriolytic enzyme 2	protein_coding	NW_012366086.1	1	3469	-	ASTL
gene79981:106592578	0.113666	1.14187	0.404372	0.120384	-0.987986	-1.40447	5					NW_012348467.1	3676	5828	+
gene8674:106602268	0.167871	0.472461	0.604893	-0.349588	-1.0623	-1.15872	5	XP_014050268.1	LOC106602268	hydroperoxide isomerase ALOXE3-like	protein_coding	ssa04	5828995	5854514	-	ALOXE3
gene9637:100195688	0.151761	0.368748	-0.251166	-0.635937	-0.693029	-0.833951	5	XP_014051609.1	gbg8	Guanine nucleotide-binding protein GI/GS/GO subunit gamma-8	protein_coding	ssa04	35848015	35851398	+
gene9793:106603265	0.303748	0.265403	0.284067	-0.62994	-0.694256	-1.2432	5	XP_014052154.1	LOC106603265	fish-egg lectin-like	protein_coding	ssa04	40443227	40445151	-
gene17706:106610758	1.79295	-0.62978	-0.826222	0.104258	0.0551692	1.98675	6					ssa09	14013752	14015503	+
gene17920:106611031	1.6179	-0.712671	-0.810157	-0.984225	1.46893	1.34405	6	XP_014066318.1	LOC106611031	ectonucleoside triphosphate diphosphohydrolase 5-like	protein_coding	ssa09	22830680	22843733	+	ENTPD5
gene20092:100136358	2.05845	-0.245419	-0.332812	-0.198983	-0.23124	1.27064	6	XP_014070450.1	nos2	nitric oxide synthase 2%2C inducible	protein_coding	ssa09	121392631	121407938	-	NOS2
gene30598:106569487	1.06082	-0.718228	-0.738312	-0.73629	1.74418	1.9316	6	XP_013996353.1	LOC106569487	carbonic anhydrase 4-like	protein_coding	ssa14	36255144	36267130	+
gene3471:100196478	0.719274	-0.40252	-0.461922	-0.412234	1.33506	0.794823	6	XP_014006826.1	necp1	Adaptin ear-binding coat-associated protein 1	protein_coding	ssa02	7353289	7361736	-	NECAP1
gene36658:106575572	1.21907	-0.919232	-0.894146	-0.651767	1.87061	1.88782	6	XP_014007630.1	LOC106575572	sodium/potassium-transporting ATPase subunit alpha-1-like	protein_coding	ssa17	19064834	19075775	-	ATP1A1
gene41046:106580130	1.78851	-0.850657	-1.02344	-0.785643	0.618075	1.71501	6	XP_014016312.1	LOC106580130	formin-binding protein 1-like	protein_coding	ssa20	11930618	11962433	-	FNBP1
gene41047:106580129	1.24282	-0.598771	-0.669816	-0.635273	1.64062	1.59985	6	XP_014016310.1	fibcd1	fibrinogen C domain containing 1	protein_coding	ssa20	12086759	12315059	+	FIBCD1
gene47511:106586095	1.60128	-1.00652	-1.02133	-0.190835	1.40946	0.796659	6	XP_014028429.1	LOC106586095	claudin-10-like	protein_coding	ssa25	16010279	16012077	-
gene51373:106589822	0.935289	-0.541462	-0.878229	-0.435657	1.7471	0.876439	6	XP_014035674.1	LOC106589822	uncharacterized LOC106589822	protein_coding	ssa28	28107813	28124821	-
gene52091:106590554	0.838725	-0.437457	-1.16913	-0.484583	1.71451	0.958728	6	XP_014037137.1	LOC106590554	uncharacterized LOC106590554	protein_coding	ssa29	29119823	29122471	-
gene6804:106600484	1.45428	-0.837996	-0.713675	-0.645627	1.21909	0.847256	6	XP_014047334.1	LOC106600484	junctional protein associated with coronary artery disease homolog	protein_coding	ssa03	39961382	39991116	-	KIAA1462
